# Supplementary material for: Enhanced Mechanical Properties of Polylactic Acid/Poly(Butylene Adipate-co-Terephthalate) Modified with Maleic Anhydride
Source: Polymers (Basel). 2024 Feb 14;16(4):518. doi: 10.3390/polym16040518 (PMC10892572; doi:10.3390/polym16040518)
Supplement: Supplementary file 1 [file polymers-16-00518-s001.zip]

Archive with 1 entries (1 files):
- polymers-2854696-supplementary.pdf
